# Supplementary material for: Valorization of Wild Edible Plants as Food Ingredients and Their Economic Value
Source: Foods. 2023 Feb 27;12(5):1012. doi: 10.3390/foods12051012 (PMC10001278; doi:10.3390/foods12051012)
Supplement: Supplementary file 1 [file foods-12-01012-s001.zip]

Archive with 1 entries (1 files):
- foods-2237588-supplementary.pdf
